# Supplementary material for: Dissolution Behavior of Fluoroalkylated Diazonaphthoquinone and Its Blends with Fluorinated Copolymers under UV Irradiation
Source: Molecules. 2023 Sep 24;28(19):6784. doi: 10.3390/molecules28196784 (PMC10574127; doi:10.3390/molecules28196784)
Supplement: Supplementary file 1 [file molecules-28-06784-s001.zip]

Archive with 1 entries (1 files):
- molecules-2616135-supplementary.pdf
